# Supplementary material for: The Role of Systemic Microvascular Dysfunction in Heart Failure with Preserved Ejection Fraction
Source: Biomolecules. 2022 Feb 9;12(2):278. doi: 10.3390/biom12020278 (PMC8961612; doi:10.3390/biom12020278)
Supplement: Supplementary file 1 [file biomolecules-12-00278-s001.zip]

Archive with 1 entries (1 files):
- biomolecules-1543024-SI.pdf
